# Supplementary material for: Dose-Dependent Outcome of EBV Infection of Humanized Mice Based on Green Raji Unit (GRU) Doses
Source: Viruses. 2021 Oct 29;13(11):2184. doi: 10.3390/v13112184 (PMC8624110; doi:10.3390/v13112184)
Supplement: Supplementary file 1 [file viruses-13-02184-s001.zip]

Archive with 1 entries (1 files):
- viruses-1410138-supplementary.pdf
